# Supplementary material for: Kir7.1 is the physiological target for hormones and steroids that regulate uteroplacental function
Source: Sci Adv. 2025 Mar 5;11(10):eadr5086. doi: 10.1126/sciadv.adr5086 (PMC11881918; doi:10.1126/sciadv.adr5086)
Supplement: Supplementary file 2 — Movies S1 to S3 [file sciadv.adr5086_movies_s1_to_s3.zip]

Archive with 3 entries (3 files):
- adr5086_movie_s1.mp4
- adr5086_movie_s2.mp4
- adr5086_movie_s3.mp4
